# Supplementary material for: A specific box switches the cell fate determining activity of XOTX2 and XOTX5b in the Xenopus retina
Source: Neural Dev. 2007 Jun 27;2:12. doi: 10.1186/1749-8104-2-12 (PMC1929070; doi:10.1186/1749-8104-2-12)
Supplement: Additional file 1 — Raw data of the lipofection experiments with the Xotx5bMut1, Xotx5bMut2, Xotx5bMut3, otd and otd/Xotx constructs. Raw data of the lipofection experiments with the Xotx5bMut1, Xotx5bMut2, and Xotx5bMut3 constructs (summarized in Figure 2e), with the otd construct (summarized in Figure 4a) and with the otd/Xotx constructs (summarized in Figure 4b). [file 1749-8104-2-12-S1.xls]

## Sheet: Hystograms
	PC	HC	BC	AC	GC
GFP (n=1257)	30.3935	9.11939	29.0278	16.2174	15.2419
Xotx5b (n=1703)	39.799	6.77869	30.4835	11.8099	11.1289
Xotx2 (n=3049)	23.9635	10.7143	38.234	14.4801	12.6081
Xotx5 Mut3 (n=2003)	26.0473	7.88547	40.0773	12.7313	13.2586
Xotx5 Mut2 (n=930)	27.3654	6.8466	37.1764	13.5737	15.0379
Xotx5 Mut1 (n=1322)	34.4529	8.12947	34.9057	9.58674	12.9252
	Xotx5b Mut constructs
Error
	Photoreceptors	Horizontal	Bipolar	Amacrine	Ganglion
GFP	0.738828	0.824717	0.525126	0.978587	0.898442
Xotx5b	1.33529	0.746395	0.935196	0.929902	0.883692
Xotx2	0.536996	1.17347	0.832607	0.601705	0.957113
Xotx5 Mut3	0.46631	0.897429	0.967757	0.799508	0.955698
Xotx5 Mut2	1.37746	0.921808	1.28058	1.26153	1.77858
Xotx5 Mut1	0.847337	0.847838	1.05189	1.12884	0.89835
	Swapped domain constructs
Frequences
	PC	HC	BC	AC	GC
GFP (n=1257)	30.3935	9.11939	29.0278	16.2174	15.2419
Xotx5b (n=1703)	39.799	6.77869	30.4835	11.8099	11.1289
Xotx2 (n=3049)	23.9635	10.7143	38.234	14.4801	12.6081
otd/Xotx2 (n=899)	30.3704	8.13797	36.8988	13.6791	10.9138
otd/Xotx5 (n=1438)	35.0259	6.761	29.9657	12.0749	16.1725
Error
	Photoreceptors	Horizontal	Bipolar	Amacrine	Ganglion
GFP	0.738828	0.824717	0.525126	0.978587	0.898442
Xotx5b	1.33529	0.746395	0.935196	0.929902	0.883692
Xotx2	0.536996	1.17347	0.832607	0.601705	0.957113
otd/Xotx2	2.3337	0.876895	1.50496	0.664547	1.74966
otd/Xotx5	0.587788	0.685332	1.06414	0.941897	0.832233

## Sheet: otd
otd	Photoreceptors	Horizontal	Bipolar	Amacrine	Ganglion	Total			Frequences	Photoreceptors	Horizontal	Bipolar	Amacrine	Ganglion	Total
1	11	3	15	7	8	44				25	6.81818	34.0909	15.9091	18.1818	100
2	8	4	14	8	7	41				19.5122	9.7561	34.1463	19.5122	17.0732	100
3	17	4	13	9	9	52				32.6923	7.69231	25	17.3077	17.3077	100
4	10	5	12	7	8	42				23.8095	11.9048	28.5714	16.6667	19.0476	100
5	70	15	50	25	28	188				37.234	7.97872	26.5957	13.2979	14.8936	100
6	47	10	35	18	24	134				35.0746	7.46269	26.1194	13.4328	17.9104	100
7	43	11	40	24	22	140				30.7143	7.85714	28.5714	17.1429	15.7143	100
8	45	9	39	19	24	136				33.0882	6.61765	28.6765	13.9706	17.6471	100
9	50	8	47	24	25	154				32.4675	5.19481	30.5195	15.5844	16.2338	100
10	47	6	48	19	30	150				31.3333	4	32	12.6667	20	100
11	42	4	41	19	30	136				30.8824	2.94118	30.1471	13.9706	22.0588	100
									mean	30.1644	7.11123	29.4944	15.4056	17.8244
					Total	1217			Stand. Dev.	5.01854	2.50629	3.04776	2.1291	2.01817
									sq root (11)	3.31662	3.31662	3.31662	3.31662	3.31662
									st. error	1.51315	0.755673	0.918934	0.641947	0.6085
GFP	Photoreceptors	Horizontal	Bipolar	Amacrine	Ganglion	Total			Frequences	Photoreceptors	Horizontal	Bipolar	Amacrine	Ganglion	Total
1	17	4	16	11	12	60				28.3333	6.66667	26.6667	18.3333	20	100
2	14	3	12	5	7	41				34.1463	7.31707	29.2683	12.1951	17.0732	100
3	12	3	9	6	6	36				33.3333	8.33333	25	16.6667	16.6667	100
4	19	5	23	12	12	71				26.7606	7.04225	32.3944	16.9014	16.9014	100
5	30	4	20	8	15	77				38.961	5.19481	25.974	10.3896	19.4805	100
6	19	2	21	6	10	58				32.7586	3.44828	36.2069	10.3448	17.2414	100
7	19	4	21	8	13	65				29.2308	6.15385	32.3077	12.3077	20	100
8	10	4	10	7	8	39				25.641	10.2564	25.641	17.9487	20.5128	100
9	19	2	23	13	11	68				27.9412	2.94118	33.8235	19.1176	16.1765	100
10	15	2	12	5	7	41				36.5854	4.87805	29.2683	12.1951	17.0732	100
11	9	2	8	3	5	27				33.3333	7.40741	29.6296	11.1111	18.5185	100
12	33	4	25	12	18	92				35.8696	4.34783	27.1739	13.0435	19.5652	100
13	22	3	14	7	8	54				40.7407	5.55556	25.9259	12.963	14.8148	100
14	36	5	30	12	20	103				34.9515	4.85437	29.1262	11.6505	19.4175	100
15	15	3	12	5	7	42				35.7143	7.14286	28.5714	11.9048	16.6667	100
16	14	2	12	6	7	41				34.1463	4.87805	29.2683	14.6341	17.0732	100
17	9	2	10	4	5	30				30	6.66667	33.3333	13.3333	16.6667	100
									mean	32.8498	6.0638	29.387	13.8259	17.8734
					Total	945			Stand. Dev.	4.28591	1.83347	3.25365	2.87708	1.66067
									sq root (17)	4.12311	4.12311	4.12311	4.12311	4.12311
									st. error	1.03949	0.444683	0.789126	0.697795	0.402772
			PC	HC	BC	AC	GC		Student's t	Photoreceptors	Horizontal	Bipolar	Amacrine	Ganglion
		GFP (n=945)	32.8498	6.0638	29.387	13.8259	17.8734		GFP OTD	0.173695	0.248778	0.930157	0.107984	0.947154
		otd (n=1217)	30.1644	7.11123	29.4944	15.4056	17.8244

## Sheet: GFP
GFP	Photoreceptors	Horizontal	Bipolar	Amacrine	Ganglion	Total			Frequences	Photoreceptors	Horizontal	Bipolar	Amacrine	Ganglion	Total
1	18	9	16	8	8	59				30.5085	15.2542	27.1186	13.5593	13.5593	100
2	11	3	10	7	4	35				31.4286	8.57143	28.5714	20	11.4286	100
3	18	8	17	11	8	62				29.0323	12.9032	27.4194	17.7419	12.9032	100
4	31	16	36	19	16	118				26.2712	13.5593	30.5085	16.1017	13.5593	100
5	17	5	15	7	9	53				32.0755	9.43396	28.3019	13.2075	16.9811	100
6	49	10	40	20	18	137				35.7664	7.29927	29.1971	14.5985	13.1387	100
7	31	9	32	26	17	115				26.9565	7.82609	27.8261	22.6087	14.7826	100
8	6	1	7	2	5	21				28.5714	4.7619	33.3333	9.52381	23.8095	100
9	29	7	27	17	11	91				31.8681	7.69231	29.6703	18.6813	12.0879	100
10	35	13	36	26	22	132				26.5152	9.84848	27.2727	19.697	16.6667	100
11	28	4	24	15	12	83				33.7349	4.81928	28.9157	18.0723	14.4578	100
12	52	22	53	28	26	181				28.7293	12.1547	29.2818	15.4696	14.3646	100
13	31	6	30	9	14	90				34.4444	6.66667	33.3333	10	15.5556	100
14	15	3	14	7	11	50				30	6	28	14	22	100
15	9	3	8	6	4	30				30	10	26.6667	20	13.3333	100
									mean	30.3935	9.11939	29.0278	16.2174	15.2419
					Total	1257			Stand. Dev.	2.86147	3.19412	2.03381	3.79005	3.47965
									sq root (15)	3.87298	3.87298	3.87298	3.87298	3.87298
									st. error	0.738828	0.824717	0.525126	0.978587	0.898442

## Sheet: Xotx5
Xotx5	Photoreceptors	Horizontal	Bipolar	Amacrine	Ganglion	Total			Frequences	Photoreceptors	Horizontal	Bipolar	Amacrine	Ganglion	Total
1	43	8	35	17	20	123				34.9593	6.50407	28.4553	13.8211	16.2602	100
2	57	13	42	30	22	164				34.7561	7.92683	25.6098	18.2927	13.4146	100
3	87	8	55	30	21	201				43.2836	3.9801	27.3632	14.9254	10.4478	100
4	83	13	74	26	18	214				38.785	6.07477	34.5794	12.1495	8.41121	100
5	14	1	8	3	1	27				51.8519	3.7037	29.6296	11.1111	3.7037	100
6	45	12	35	15	12	119				37.8151	10.084	29.4118	12.605	10.084	100
7	105	24	70	38	46	283				37.1025	8.48057	24.735	13.4276	16.2544	100
8	25	5	13	1	7	51				49.0196	9.80392	25.4902	1.96078	13.7255	100
9	48	12	46	12	14	132				36.3636	9.09091	34.8485	9.09091	10.6061	100
10	24	3	21	7	5	60				40	5	35	11.6667	8.33333	100
11	17	6	15	6	4	48				35.4167	12.5	31.25	12.5	8.33333	100
12	40	7	35	13	17	112				35.7143	6.25	31.25	11.6071	15.1786	100
13	27	4	19	5	6	61				44.2623	6.55738	31.1475	8.19672	9.83607	100
14	23	1	20	8	6	58				39.6552	1.72414	34.4828	13.7931	10.3448	100
15	19	2	17	6	6	50				38	4	34	12	12	100
									mean	39.799	6.77869	30.4835	11.8099	11.1289
					Total	1703			Stand. Dev.	5.17157	2.89077	3.622	3.60149	3.42252
									sq root (15)	3.87298	3.87298	3.87298	3.87298	3.87298
									st. error	1.33529	0.746395	0.935196	0.929902	0.883692

## Sheet: Xotx2
Xotx2	Photoreceptors	Horizontal	Bipolar	Amacrine	Ganglion	Total			Frequences	Photoreceptors	Horizontal	Bipolar	Amacrine	Ganglion	Total
1	9	4	15	3	8	39				23.0769	10.2564	38.4615	7.69231	20.5128	100
2	5	1	11	3	2	22				22.7273	4.54545	50	13.6364	9.09091	100
3	37	17	53	20	11	138				26.8116	12.3188	38.4058	14.4928	7.97101	100
4	57	18	83	37	28	223				25.5605	8.07175	37.2197	16.5919	12.5561	100
5	53	19	101	38	31	242				21.9008	7.85124	41.7355	15.7025	12.8099	100
6	57	25	73	30	23	208				27.4038	12.0192	35.0962	14.4231	11.0577	100
7	34	16	61	24	23	158				21.519	10.1266	38.6076	15.1899	14.557	100
8	127	48	181	63	53	472				26.9068	10.1695	38.3475	13.3475	11.2288	100
9	18	12	33	12	6	81				22.2222	14.8148	40.7407	14.8148	7.40741	100
10	128	46	208	88	78	548				23.3577	8.39416	37.9562	16.0584	14.2336	100
11	12	5	17	6	7	47				25.5319	10.6383	36.1702	12.766	14.8936	100
12	10	8	17	7	6	48				20.8333	16.6667	35.4167	14.5833	12.5	100
13	33	9	49	17	30	138				23.913	6.52174	35.5072	12.3188	21.7391	100
14	84	33	128	44	42	331				25.3776	9.96979	38.6707	13.2931	12.6888	100
15	22	9	32	19	11	93				23.6559	9.67742	34.4086	20.4301	11.828	100
16	6	8	11	4	2	31				19.3548	25.8065	35.4839	12.9032	6.45161	100
17	35	16	50	21	13	135				25.9259	11.8519	37.037	15.5556	9.62963	100
18	24	3	37	16	15	95				25.2632	3.15789	38.9474	16.8421	15.7895	100
									mean	23.9635	10.7143	38.234	14.4801	12.6081
									Stand. Dev.	2.27828	4.97861	3.53245	2.55282	4.06068
									sq root (18)	4.24264	4.24264	4.24264	4.24264	4.24264
					Total	3049			st. error	0.536996	1.17347	0.832607	0.601705	0.957113

## Sheet: otdotx2
otd/Xotx2	Photoreceptors	Horizontal	Bipolar	Amacrine	Ganglion	Total			Frequences	Photoreceptors	Horizontal	Bipolar	Amacrine	Ganglion	Total
1	18	4	27	6	2	57				31.5789	7.01754	47.3684	10.5263	3.50877	100
2	48	6	49	19	14	136				35.2941	4.41176	36.0294	13.9706	10.2941	100
3	17	8	29	13	16	83				20.4819	9.63855	34.9398	15.6627	19.2771	100
4	9	4	16	7	8	44				20.4545	9.09091	36.3636	15.9091	18.1818	100
5	63	8	53	21	20	165				38.1818	4.84848	32.1212	12.7273	12.1212	100
6	19	4	22	7	5	57				33.3333	7.01754	38.5965	12.2807	8.77193	100
7	24	6	21	7	3	61				39.3443	9.83607	34.4262	11.4754	4.91803	100
8	11	5	13	6	4	39				28.2051	12.8205	33.3333	15.3846	10.2564	100
9	68	22	100	39	28	257				26.4591	8.56031	38.9105	15.1751	10.8949	100
									mean	30.3704	8.13797	36.8988	13.6791	10.9138
					Total	899			Stand. Dev.	7.0011	2.63068	4.51489	1.99364	5.24898
									sq root (9)	3	3	3	3	3
									st. error	2.3337	0.876895	1.50496	0.664547	1.74966

## Sheet: otdotx5
otd/Xotx5	Photoreceptors	Horizontal	Bipolar	Amacrine	Ganglion	Total			Frequences	Photoreceptors	Horizontal	Bipolar	Amacrine	Ganglion	Total
1	59	9	62	21	34	185				31.8919	4.86486	33.5135	11.3514	18.3784	100
2	23	3	17	11	9	63				36.5079	4.7619	26.9841	17.4603	14.2857	100
3	54	11	43	20	25	153				35.2941	7.18954	28.1046	13.0719	16.3399	100
4	101	20	81	32	46	280				36.0714	7.14286	28.9286	11.4286	16.4286	100
5	30	9	23	13	12	87				34.4828	10.3448	26.4368	14.9425	13.7931	100
6	14	4	14	6	6	44				31.8182	9.09091	31.8182	13.6364	13.6364	100
7	11	2	10	3	5	31				35.4839	6.45161	32.2581	9.67742	16.129	100
8	64	8	46	16	35	169				37.8698	4.73373	27.2189	9.46746	20.7101	100
9	103	19	71	33	58	284				36.2676	6.69014	25	11.6197	20.4225	100
10	33	3	31	13	11	91				36.2637	3.2967	34.0659	14.2857	12.0879	100
11	17	5	18	3	8	51				33.3333	9.80392	35.2941	5.88235	15.6863	100
									mean	35.0259	6.761	29.9657	12.0749	16.1725
					Total	1438			Stand. Dev.	1.94947	2.27299	3.52935	3.12392	2.76021
									sq root (11)	3.31662	3.31662	3.31662	3.31662	3.31662
									st. error	0.587788	0.685332	1.06414	0.941897	0.832233

## Sheet: Mut31
Xotx5mMut3/1	Photoreceptors	Horizontal	Bipolar	Amacrine	Ganglion	Total			Frequences	Photoreceptors	Horizontal	Bipolar	Amacrine	Ganglion	Total
1	15	4	20	11	7	57				26.3158	7.01754	35.0877	19.2982	12.2807	100
2	12	7	18	4	3	44				27.2727	15.9091	40.9091	9.09091	6.81818	100
3	74	19	118	35	49	295				25.0847	6.44068	40	11.8644	16.6102	100
4	19	3	23	11	12	68				27.9412	4.41176	33.8235	16.1765	17.6471	100
5	19	4	30	7	6	66				28.7879	6.06061	45.4545	10.6061	9.09091	100
6	71	21	101	34	29	256				27.7344	8.20312	39.4531	13.2812	11.3281	100
7	23	6	40	11	14	94				24.4681	6.38298	42.5532	11.7021	14.8936	100
8	17	6	26	6	8	63				26.9841	9.52381	41.2698	9.52381	12.6984	100
9	50	13	84	15	28	190				26.3158	6.84211	44.2105	7.89474	14.7368	100
10	60	16	93	27	29	225				26.6667	7.11111	41.3333	12	12.8889	100
11	43	12	61	27	35	178				24.1573	6.74157	34.2697	15.1685	19.6629	100
12	18	2	30	11	7	68				26.4706	2.94118	44.1176	16.1765	10.2941	100
13	27	8	40	14	13	102				26.4706	7.84314	39.2157	13.7255	12.7451	100
14	16	8	20	5	10	59				27.1186	13.5593	33.8983	8.47458	16.9492	100
15	45	8	88	32	35	208				21.6346	3.84615	42.3077	15.3846	16.8269	100
16	7	4	13	4	2	30				23.3333	13.3333	43.3333	13.3333	6.66667	100
									mean	26.0473	7.88547	40.0773	12.7313	13.2586
									Stand. Dev.	1.86524	3.58972	3.87103	3.19803	3.82279
					Total	2003			sq root (16)	4	4	4	4	4
									st. error	0.46631	0.897429	0.967757	0.799508	0.955698

## Sheet: Mut21
Xotx5 Mut2/1	Photoreceptors	Horizontal	Bipolar	Amacrine	Ganglion	Total			Frequences	Photoreceptors	Horizontal	Bipolar	Amacrine	Ganglion	Total
1	10	4	15	9	7	45				22.2222	8.88889	33.3333	20	15.5556	100
2	112	23	127	34	65	361				31.0249	6.37119	35.1801	9.41828	18.0055	100
3	15	4	25	8	15	67				22.3881	5.97015	37.3134	11.9403	22.3881	100
4	19	3	23	12	6	63				30.1587	4.7619	36.5079	19.0476	9.52381	100
5	39	9	45	20	22	135				28.8889	6.66667	33.3333	14.8148	16.2963	100
6	29	8	31	13	14	95				30.5263	8.42105	32.6316	13.6842	14.7368	100
7	7	4	13	2	3	29				24.1379	13.7931	44.8276	6.89655	10.3448	100
8	15	3	26	10	16	70				21.4286	4.28571	37.1429	14.2857	22.8571	100
9	7	1	9	3	1	21				33.3333	4.7619	42.8571	14.2857	4.7619	100
10	13	2	17	5	7	44				29.5455	4.54545	38.6364	11.3636	15.9091	100
									mean	27.3654	6.8466	37.1764	13.5737	15.0379
					Total	930			Stand. Dev.	4.3559	2.91501	4.04954	3.98932	5.62435
									sq root (10)	3.16228	3.16228	3.16228	3.16228	3.16228
									st. error	1.37746	0.921808	1.28058	1.26153	1.77858

## Sheet: Mut14
Xotx5 Mut1/4	Photoreceptors	Horizontal	Bipolar	Amacrine	Ganglion	Total			Frequences	Photoreceptors	Horizontal	Bipolar	Amacrine	Ganglion	Total
1	21	5	19	5	7	57				36.8421	8.77193	33.3333	8.77193	12.2807	100
2	14	1	15	4	5	39				35.8974	2.5641	38.4615	10.2564	12.8205	100
3	29	6	35	9	9	88				32.9545	6.81818	39.7727	10.2273	10.2273	100
4	10	4	12	2	5	33				30.303	12.1212	36.3636	6.06061	15.1515	100
5	82	19	73	31	26	231				35.4978	8.22511	31.6017	13.4199	11.2554	100
6	25	11	29	10	8	83				30.1205	13.253	34.9398	12.0482	9.63855	100
7	66	14	65	18	16	179				36.8715	7.82123	36.3128	10.0559	8.93855	100
8	44	6	30	18	21	119				36.9748	5.04202	25.2101	15.1261	17.6471	100
9	71	11	74	24	38	218				32.5688	5.04587	33.945	11.0092	17.4312	100
10	18	6	19	5	9	57				31.5789	10.5263	33.3333	8.77193	15.7895	100
11	36	11	39	5	8	99				36.3636	11.1111	39.3939	5.05051	8.08081	100
12	10	2	9		4	25				40	8	36	0	16	100
13	30	6	33	13	12	94				31.9149	6.38298	35.1064	13.8298	12.766	100
									mean	34.4529	8.12947	34.9057	9.58674	12.9252
					Total	1322			Stand. Dev.	3.05512	3.05692	3.79264	4.07007	3.23905
									sq root (13)	3.60555	3.60555	3.60555	3.60555	3.60555
									st. error	0.847337	0.847838	1.05189	1.12884	0.89835
