# Supplementary material for: A specific box switches the cell fate determining activity of XOTX2 and XOTX5b in the Xenopus retina
Source: Neural Dev. 2007 Jun 27;2:12. doi: 10.1186/1749-8104-2-12 (PMC1929070; doi:10.1186/1749-8104-2-12)
Supplement: Additional file 4 — Raw data of the lipofection experiments with the Xotx2Mut3 construct. Raw data of the lipofection experiments with the Xotx2Mut3 construct (summarized in Figure 3a). [file 1749-8104-2-12-S4.xls]

## Sheet: Hystogram
	PC	HC	BC	AC	GC
GFP (n=1232)	30.146	7.48081	33.3758	11.3302	17.6673
Xotx5b (n=554)	38.3175	4.70806	30.9724	11.9106	14.0915
Xotx2 (n=783)	25.9763	5.1745	42.1857	9.57288	17.0906
Xotx2Mut3 (n=784)	36.4339	7.08882	31.9453	10.6888	13.8432
Error
	Photoreceptors	Horizontal	Bipolar	Amacrine	Ganglion
GFP	0.406652	0.73201	0.478751	0.363647	0.686045
Xotx5b	0.737166	0.832773	0.978284	0.928663	1.27012
Xotx2	0.59649	0.778026	0.926116	0.855177	1.24925
Xotx2 Mut3/1	1.28504	0.575074	1.41226	0.79458	0.91354

## Sheet: GFP
GFP	Photoreceptors	Horizontal	Bipolar	Amacrine	Ganglion	Total			Frequences	Photoreceptors	Horizontal	Bipolar	Amacrine	Ganglion	Total
1	60	13	64	27	28	192				31.25	6.77083	33.3333	14.0625	14.5833	100
2	40	8	44	14	28	134				29.8507	5.97015	32.8358	10.4478	20.8955	100
3	34	6	40	12	19	111				30.6306	5.40541	36.036	10.8108	17.1171	100
4	19	8	22	8	13	70				27.1429	11.4286	31.4286	11.4286	18.5714	100
5	50	18	53	19	26	166				30.1205	10.8434	31.9277	11.4458	15.6627	100
6	47	11	51	16	27	152				30.9211	7.23684	33.5526	10.5263	17.7632	100
7	41	8	45	15	28	137				29.927	5.83942	32.8467	10.9489	20.438	100
8	48	12	52	17	27	156				30.7692	7.69231	33.3333	10.8974	17.3077	100
9	35	7	40	13	19	114				30.7018	6.14035	35.0877	11.4035	16.6667	100
					Total	1232			mean	30.146	7.48081	33.3758	11.3302	17.6673
									Stand. Dev.	1.21995	2.19603	1.43625	1.09094	2.05813
									sq root (9)	3	3	3	3	3
									st. error	0.406652	0.73201	0.478751	0.363647	0.686045

## Sheet: Xotx5b
Xotx5b	Photoreceptors	Horizontal	Bipolar	Amacrine	Ganglion	Total			Frequences	Photoreceptors	Horizontal	Bipolar	Amacrine	Ganglion	Total
1	14	2	12	4	4	36				38.8889	5.55556	33.3333	11.1111	11.1111	100
2	11		10	3	5	29				37.931	0	34.4828	10.3448	17.2414	100
3	18	3	14	9	5	49				36.7347	6.12245	28.5714	18.3673	10.2041	100
4	39	5	33	14	15	106				36.7925	4.71698	31.1321	13.2075	14.1509	100
5	23	5	17	6	10	61				37.7049	8.19672	27.8689	9.83607	16.3934	100
6	24	5	17	6	14	66				36.3636	7.57576	25.7576	9.09091	21.2121	100
7	14	1	11	5	7	38				36.8421	2.63158	28.9474	13.1579	18.4211	100
8	27	4	19	5	6	61				44.2623	6.55738	31.1475	8.19672	9.83607	100
9	23	1	20	8	6	58				39.6552	1.72414	34.4828	13.7931	10.3448	100
10	19	2	17	6	6	50				38	4	34	12	12	100
					Total	554			mean	38.3175	4.70806	30.9724	11.9106	14.0915
									Stand. Dev.	2.33112	2.63346	3.09361	2.93669	4.01646
									sq root (10)	3.16228	3.16228	3.16228	3.16228	3.16228
									st. error	0.737166	0.832773	0.978284	0.928663	1.27012

## Sheet: Xotx2
Xotx2	Photoreceptors	Horizontal	Bipolar	Amacrine	Ganglion	Total			Frequences	Photoreceptors	Horizontal	Bipolar	Amacrine	Ganglion	Total
1	8	1	12	4	7	32				25	3.125	37.5	12.5	21.875	100
2	33	5	53	13	17	121				27.2727	4.13223	43.8017	10.7438	14.0496	100
3	13	3	26	4	13	59				22.0339	5.08475	44.0678	6.77966	22.0339	100
4	32	12	57	12	17	130				24.6154	9.23077	43.8462	9.23077	13.0769	100
5	14	1	23	7	7	52				26.9231	1.92308	44.2308	13.4615	13.4615	100
6	30	6	42	11	23	112				26.7857	5.35714	37.5	9.82143	20.5357	100
7	16	5	26	4	9	60				26.6667	8.33333	43.3333	6.66667	15	100
8	26	5	39	6	18	94				27.6596	5.31915	41.4894	6.38298	19.1489	100
9	33	5	54	13	18	123				26.8293	4.06504	43.9024	10.5691	14.6341	100
					Total	783
									mean	25.9763	5.1745	42.1857	9.57288	17.0906
									Stand. Dev.	1.78947	2.33408	2.77835	2.56553	3.74774
									sq root (9)	3	3	3	3	3
									st. error	0.59649	0.778026	0.926116	0.855177	1.24925

## Sheet: Xotx2mut
Xotx2 Mut3/1	Photoreceptors	Horizontal	Bipolar	Amacrine	Ganglion	Total			Frequences	Photoreceptors	Horizontal	Bipolar	Amacrine	Ganglion	Total
1	15	3	12	3	3	36				41.6667	8.33333	33.3333	8.33333	8.33333	100
2	25	5	24	7	6	67				37.3134	7.46269	35.8209	10.4478	8.95522	100
3	11	2	13	3	6	35				31.4286	5.71429	37.1429	8.57143	17.1429	100
4	33	8	28	7	11	87				37.931	9.1954	32.1839	8.04598	12.6437	100
5	35	5	21	13	18	92				38.0435	5.43478	22.8261	14.1304	19.5652	100
6	14	1	12	2	3	32				43.75	3.125	37.5	6.25	9.375	100
7	23	3	25	12	12	75				30.6667	4	33.3333	16	16	100
8	17	3	18	7	7	52				32.6923	5.76923	34.6154	13.4615	13.4615	100
9	15	4	17	4	6	46				32.6087	8.69565	36.9565	8.69565	13.0435	100
10	27	7	21	7	14	76				35.5263	9.21053	27.6316	9.21053	18.4211	100
11	20	3	12	7	7	49				40.8163	6.12245	24.4898	14.2857	14.2857	100
12	14	3	17	5	6	45				31.1111	6.66667	37.7778	11.1111	13.3333	100
13	27	6	15	5	8	61				44.2623	9.83607	24.5902	8.19672	13.1148	100
14	10	3	9	4	5	31				32.2581	9.67742	29.0323	12.9032	16.129	100
					Total	784			mean	36.4339	7.08882	31.9453	10.6888	13.8432
									Stand. Dev.	4.80818	2.15173	5.2842	2.97305	3.41815
									sq root (14)	3.74166	3.74166	3.74166	3.74166	3.74166
									st. error	1.28504	0.575074	1.41226	0.79458	0.91354
