# Supplementary material for: A specific box switches the cell fate determining activity of XOTX2 and XOTX5b in the Xenopus retina
Source: Neural Dev. 2007 Jun 27;2:12. doi: 10.1186/1749-8104-2-12 (PMC1929070; doi:10.1186/1749-8104-2-12)
Supplement: Additional file 6 — Raw data of the lipofection experiments with the Xotx2Δ and Xotx5bΔ constructs. Raw data of the lipofection experiments with the Xotx2Δ and Xotx5bΔ constructs (summarized in Figure 3f). [file 1749-8104-2-12-S6.xls]

## Sheet: Hystogram
	PC	HC	BC	AC	GC
GFP (n=3428)	28.1464	4.82142	32.6799	13.9277	20.4246
Xotx5b (n=1244)	35.3366	4.62505	28.8314	14.6152	16.5918
Xotx2 (n=792)	24.323	4.51626	39.2374	12.056	19.8674
Xotx5bΔ (n=2655)	27.8086	4.84503	33.3693	12.6046	21.3725
Xotx2Δ (n=2569)	28.9683	5.6808	31.833	14.9756	18.5423
Error
	Photoreceptors	Horizontal	Bipolar	Amacrine	Ganglion
GFP	0.828327	0.492327	1.28436	0.497116	1.20873
Xotx5b	0.60231	0.27097	0.667485	0.540967	0.476674
Xotx2	0.862924	0.624458	1.11587	1.43719	0.703606
Xotx5bΔ	0.610793	0.312169	1.62011	0.355367	0.839963
Xotx2Δ	0.684302	0.409249	0.809055	0.221802	0.852035

## Sheet: GFP
GFP	Photoreceptors	Horizontal	Bipolar	Amacrine	Ganglion	Total			Frequences	Photoreceptors	Horizontal	Bipolar	Amacrine	Ganglion	Total
1	65	11	79	44	55	254				25.5906	4.33071	31.1024	17.3228	21.6535	100
2	139	11	178	63	68	459				30.2832	2.39651	38.78	13.7255	14.8148	100
3	185	30	187	73	101	576				32.1181	5.20833	32.4653	12.6736	17.5347	100
4	132	25	177	60	88	482				27.3859	5.18672	36.722	12.4481	18.2573	100
5	73	14	89	41	65	282				25.8865	4.96454	31.5603	14.539	23.0496	100
6	100	19	131	50	75	375				26.6667	5.06667	34.9333	13.3333	20	100
7	16	5	13	8	14	56				28.5714	8.92857	23.2143	14.2857	25	100
8	26	5	38	16	17	102				25.4902	4.90196	37.2549	15.6863	16.6667	100
9	55	7	62	26	48	198				27.7778	3.53535	31.3131	13.1313	24.2424	100
10	37	5	45	16	38	141				26.2411	3.5461	31.9149	11.3475	26.9504	100
11	169	25	152	74	83	503				33.5984	4.97018	30.2187	14.7117	16.501	100
					Total	3428			mean	28.1464	4.82142	32.6799	13.9277	20.4246
									Stand. Dev.	2.74725	1.63286	4.25975	1.64875	4.00889
									sq root (11)	3.31662	3.31662	3.31662	3.31662	3.31662
									st. error	0.828327	0.492327	1.28436	0.497116	1.20873

## Sheet: Xotx5b
Xotx5b	Photoreceptors	Horizontal	Bipolar	Amacrine	Ganglion	Total			Frequences	Photoreceptors	Horizontal	Bipolar	Amacrine	Ganglion	Total
1	48	7	44	22	21	142				33.8028	4.92958	30.9859	15.493	14.7887	100
2	48	8	36	17	23	132				36.3636	6.06061	27.2727	12.8788	17.4242	100
3	70	10	56	32	33	201				34.8259	4.97512	27.8607	15.9204	16.4179	100
4	59	7	50	26	28	170				34.7059	4.11765	29.4118	15.2941	16.4706	100
5	20	2	14	6	9	51				39.2157	3.92157	27.451	11.7647	17.6471	100
6	46	7	35	17	23	128				35.9375	5.46875	27.3438	13.2812	17.9688	100
7	42	5	33	17	20	117				35.8974	4.2735	28.2051	14.5299	17.094	100
8	54	7	44	25	28	158				34.1772	4.43038	27.8481	15.8228	17.7215	100
9	48	5	48	24	20	145				33.1034	3.44828	33.1034	16.5517	13.7931	100
					Total	1244			mean	35.3366	4.62505	28.8314	14.6152	16.5918
									Stand. Dev.	1.80693	0.812909	2.00246	1.6229	1.43002
									sq root (9)	3	3	3	3	3
									st. error	0.60231	0.27097	0.667485	0.540967	0.476674

## Sheet: Xotx2
Xotx2	Photoreceptors	Horizontal	Bipolar	Amacrine	Ganglion	Total			Frequences	Photoreceptors	Horizontal	Bipolar	Amacrine	Ganglion	Total
1	7	2	14	4	6	33				21.2121	6.06061	42.4242	12.1212	18.1818	100
2	35	3	53	13	29	133				26.3158	2.25564	39.8496	9.77444	21.8045	100
3	6	1	10	2	5	24				25	4.16667	41.6667	8.33333	20.8333	100
4	122	31	191	54	89	487				25.0513	6.3655	39.2197	11.0883	18.2752	100
5	23	4	31	11	19	88				26.1364	4.54545	35.2273	12.5	21.5909	100
6	6	1	10	5	5	27				22.2222	3.7037	37.037	18.5185	18.5185	100
					Total	792
									mean	24.323	4.51626	39.2374	12.056	19.8674
									Stand. Dev.	2.11372	1.5296	2.73332	3.52039	1.72347
									sq root (6)	2.44949	2.44949	2.44949	2.44949	2.44949
									st. error	0.862924	0.624458	1.11587	1.43719	0.703606

## Sheet: Xotx5bDII
Xotx5b deleto	Photoreceptors	Horizontal	Bipolar	Amacrine	Ganglion	Total			Frequences	Photoreceptors	Horizontal	Bipolar	Amacrine	Ganglion	Total
1	72	11	82	32	61	258				27.907	4.26357	31.7829	12.4031	23.6434	100
2	43	7	61	19	29	159				27.044	4.40252	38.3648	11.9497	18.239	100
3	151	27	130	66	115	489				30.8793	5.52147	26.5849	13.4969	23.5174	100
4	160	36	165	69	133	563				28.4192	6.39432	29.3073	12.2558	23.6234	100
5	132	22	178	54	96	482				27.3859	4.56432	36.9295	11.2033	19.917	100
6	44	7	61	24	36	172				25.5814	4.06977	35.4651	13.9535	20.9302	100
7	146	25	187	69	105	532				27.4436	4.69925	35.1504	12.9699	19.7368	100
					Total	2655			mean	27.8086	4.84503	33.3693	12.6046	21.3725
									Stand. Dev.	1.61601	0.82592	4.2864	0.940213	2.22233
									sq root (7)	2.64575	2.64575	2.64575	2.64575	2.64575
									st. error	0.610793	0.312169	1.62011	0.355367	0.839963

## Sheet: Xotx2DII
Xotx2 deleto	Photoreceptors	Horizontal	Bipolar	Amacrine	Ganglion	Total			Frequences	Photoreceptors	Horizontal	Bipolar	Amacrine	Ganglion	Total
1	72	21	79	39	61	272				26.4706	7.72059	29.0441	14.3382	22.4265	100
2	144	28	173	72	82	499				28.8577	5.61122	34.6693	14.4289	16.4329	100
3	91	24	110	52	64	341				26.6862	7.03812	32.2581	15.2493	18.7683	100
4	45	8	41	21	24	139				32.3741	5.7554	29.4964	15.1079	17.2662	100
5	97	17	109	50	73	346				28.0347	4.91329	31.5029	14.4509	21.0983	100
6	100	17	103	55	63	338				29.5858	5.02959	30.4734	16.2722	18.6391	100
7	121	17	127	60	75	400				30.25	4.25	31.75	15	18.75	100
8	69	12	83	35	35	234				29.4872	5.12821	35.4701	14.9573	14.9573	100
					Total	2569			mean	28.9683	5.6808	31.833	14.9756	18.5423
									Stand. Dev.	1.9355	1.15753	2.28835	0.627351	2.40992
									sq root (8)	2.82843	2.82843	2.82843	2.82843	2.82843
									st. error	0.684302	0.409249	0.809055	0.221802	0.852035
