# Supplementary material for: A specific box switches the cell fate determining activity of XOTX2 and XOTX5b in the Xenopus retina
Source: Neural Dev. 2007 Jun 27;2:12. doi: 10.1186/1749-8104-2-12 (PMC1929070; doi:10.1186/1749-8104-2-12)
Supplement: Additional file 9 — Raw data of the lipofection experiments with the otd/box2 and otd/box5b constructs. Raw data of the lipofection experiments with the otd/box2 and otd/box5b constructs (summarized in Figure 4c). [file 1749-8104-2-12-S9.xls]

## Sheet: Hystogram
	PC	HC	BC	AC	GC
GFP (n=1314)	28.0554	4.61065	32.6849	14.0352	20.6138
otd/box5b (n=1414)	33.6656	4.90277	28.5163	14.9263	17.9891
otd/box2 (n=1587)	26.3526	3.5062	39.3363	16.108	14.6969
Error
	Photoreceptors	Horizontal	Bipolar	Amacrine	Ganglion
GFP	1.32917	0.831422	1.49023	0.570768	1.34856
otdbox5b	0.619705	0.697766	1.26115	1.18236	0.776487
otdbox2	1.05161	0.438742	0.893674	1.01537	0.875986

## Sheet: GFP
GFP	Photoreceptors	Horizontal	Bipolar	Amacrine	Ganglion	Total			Frequences	Photoreceptors	Horizontal	Bipolar	Amacrine	Ganglion	Total
1	67	14	58	23	32	194				34.5361	7.21649	29.8969	11.8557	16.4948	100
2	30	3	38	18	26	115				26.087	2.6087	33.0435	15.6522	22.6087	100
3	51	11	52	25	45	184				27.7174	5.97826	28.2609	13.587	24.4565	100
4	45	3	63	25	28	164				27.439	1.82927	38.4146	15.2439	17.0732	100
5	73	14	89	41	65	282				25.8865	4.96454	31.5603	14.539	23.0496	100
6	100	19	131	50	75	375				26.6667	5.06667	34.9333	13.3333	20	100
					Total	1314			mean	28.0554	4.61065	32.6849	14.0352	20.6138
									Stand. Dev.	3.25579	2.03656	3.6503	1.39809	3.30327
									sq root (6)	2.44949	2.44949	2.44949	2.44949	2.44949
									st. error	1.32917	0.831422	1.49023	0.570768	1.34856

## Sheet: otdbox5b
otdbox5b	Photoreceptors	Horizontal	Bipolar	Amacrine	Ganglion	Total			Frequences	Photoreceptors	Horizontal	Bipolar	Amacrine	Ganglion	Total
1	61	4	59	25	33	182				33.5165	2.1978	32.4176	13.7363	18.1319	100
2	35	10	43	8	22	118				29.661	8.47458	36.4407	6.77966	18.6441	100
3	17	4	13	9	10	53				32.0755	7.54717	24.5283	16.9811	18.8679	100
4	54	5	46	21	30	156				34.6154	3.20513	29.4872	13.4615	19.2308	100
5	43	4	35	21	21	124				34.6774	3.22581	28.2258	16.9355	16.9355	100
6	49	7	36	23	26	141				34.7518	4.96454	25.5319	16.3121	18.4397	100
7	55	6	44	28	31	164				33.5366	3.65854	26.8293	17.0732	18.9024	100
8	44	7	33	23	15	122				36.0656	5.7377	27.0492	18.8525	12.2951	100
9	120	18	92	50	72	352				34.0909	5.11364	26.1364	14.2045	20.4545	100
					Total	1412			mean	33.6656	4.90277	28.5163	14.9263	17.9891
									Stand. Dev.	1.85912	2.0933	3.78345	3.54707	2.32946
									sq root (9)	3	3	3	3	3
									st. error	0.619705	0.697766	1.26115	1.18236	0.776487

## Sheet: otdbox2
otdbox2	Photoreceptors	Horizontal	Bipolar	Amacrine	Ganglion	Total			Frequences	Photoreceptors	Horizontal	Bipolar	Amacrine	Ganglion	Total
1	100	9	133	65	65	372				26.8817	2.41935	35.7527	17.4731	17.4731	100
2	46	6	74	36	37	199				23.1156	3.01508	37.1859	18.0905	18.593	100
3	31	8	54	23	18	134				23.1343	5.97015	40.2985	17.1642	13.4328	100
4	16	2	29	12	8	67				23.8806	2.98507	43.2836	17.9104	11.9403	100
5	18	2	28	14	8	70				25.7143	2.85714	40	20	11.4286	100
6	77	13	128	53	45	316				24.3671	4.11392	40.5063	16.7722	14.2405	100
7	60	10	75	27	37	209				28.7081	4.78469	35.8852	12.9187	17.7033	100
8	46	6	67	16	23	158				29.1139	3.79747	42.4051	10.1266	14.557	100
9	20	1	24	9	8	62				32.2581	1.6129	38.7097	14.5161	12.9032	100
					Total	1587
									mean	26.3526	3.5062	39.3363	16.108	14.6969
									Stand. Dev.	3.15484	1.31623	2.68102	3.04611	2.62796
									sq root (9)	3	3	3	3	3
									st. error	1.05161	0.438742	0.893674	1.01537	0.875986
