# Supplementary material for: A specific box switches the cell fate determining activity of XOTX2 and XOTX5b in the Xenopus retina
Source: Neural Dev. 2007 Jun 27;2:12. doi: 10.1186/1749-8104-2-12 (PMC1929070; doi:10.1186/1749-8104-2-12)
Supplement: Additional file 11 — Raw data of the lipofection experiments with the NLS-Myc-otd construct. Raw data of the lipofection experiments with the NLS-Myc-otd construct (summarized in Figure 5c). [file 1749-8104-2-12-S11.xls]

## Sheet: otd nls
otd nls	Photoreceptors	Horizontal	Bipolar	Amacrine	Ganglion	Total			Frequences	Photoreceptors	Horizontal	Bipolar	Amacrine	Ganglion	Total
1	27	2	36	13	17	95				28.4211	2.10526	37.8947	13.6842	17.8947	100
2	23	4	28	9	14	78				29.4872	5.12821	35.8974	11.5385	17.9487	100
3	13	5	13	8	12	51				25.4902	9.80392	25.4902	15.6863	23.5294	100
4	49	7	43	19	26	144				34.0278	4.86111	29.8611	13.1944	18.0556	100
					Totale	368
									mean	29.3566	5.47463	32.2859	13.5258	19.3571
									Stand. Dev.	3.54313	3.19332	5.67343	1.70803	2.78234
									sq root (4)	2	2	2	2	2
									st. error	1.77156	1.59666	2.83672	0.854013	1.39117
GFP	Photoreceptors	Horizontal	Bipolar	Amacrine	Ganglion	Total			Frequences	Photoreceptors	Horizontal	Bipolar	Amacrine	Ganglion	Total
1	21	2	21	10	13	67				31.3433	2.98507	31.3433	14.9254	19.403	100
2	11	3	12	5	7	38				28.9474	7.89474	31.5789	13.1579	18.4211	100
3	12	4	8	7	9	40				30	10	20	17.5	22.5	100
4	19	2	31	12	11	75				25.3333	2.66667	41.3333	16	14.6667	100
5	26	6	22	8	12	74				35.1351	8.10811	29.7297	10.8108	16.2162	100
6	19	3	21	7	10	60				31.6667	5	35	11.6667	16.6667	100
					Totale	354
									mean	30.4043	6.1091	31.4975	14.0101	17.9789
									Stand. Dev.	3.25137	3.00545	6.99084	2.58574	2.77358
									sq root (6)	2.44949	2.44949	2.44949	2.44949	2.44949
									st. error	1.32736	1.22697	2.854	1.05562	1.13231
		Hystogram	PC	HC	BC	AC	GC		Student's t	Photoreceptors	Horizontal	Bipolar	Amacrine	Ganglion
		GFP (n=354)	30.4043	6.1091	31.4975	14.0101	17.9789		GFP OTD	0.652326	0.76291	0.849871	0.730589	0.469029
		NLS-myc-otd (n=368)	29.3566	5.47463	32.2859	13.5258	19.3571
		st. error gfp	1.32736	1.22697	2.854	1.05562	1.13231
		st. error otd	1.77156	1.59666	2.83672	0.854013	1.39117
