# Supplementary material for: A specific box switches the cell fate determining activity of XOTX2 and XOTX5b in the Xenopus retina
Source: Neural Dev. 2007 Jun 27;2:12. doi: 10.1186/1749-8104-2-12 (PMC1929070; doi:10.1186/1749-8104-2-12)
Supplement: Additional file 12 — Raw data of the rhodopsin promoter transactivation assays. Raw data of the rhodopsin promoter transactivation assays summarized in Figure 6a. [file 1749-8104-2-12-S12.xls]

## Sheet: 1
		experiment I					experiment II					experiment III					experiment IV									t test	sample	Folds I	Folds II	Folds III	Folds IV		t test	p value
Sample		% gated GFP	Mean intensity	Volume	Folds		% gated GFP	Mean intensity	Volume	Folds		% gated GFP	Mean intensity	Volume	Folds		% gated GFP	Mean intensity	Volume	Folds		Folds mean	Folds SEM				Xop	1	1	1	1		x2 vs. x5b (+NRL)	0.00246597
1	Xop	5.38	30.98	166.672	1		4.7	15.36	72.192	1		17.5	30.5	533.75	1		1.96	25.44	49.8624	1		1					Xop NRL	2.41642		2.866			x2 vs. x2mut (+NRL)	0.0352924
2	Xop NRL	6.86	58.71	402.751	2.41642							25.16	60.8	1529.73	2.866							2.64121	0.18354				Xop Xotx2	5.87441	3.62981	11.4268	10.3817		x5b vs. x5bmut (+NRL)	0.0203916
3	Xop Xotx2	11.62	84.26	979.101	5.87441		5.61	46.71	262.043	3.62981		26.22	232.61	6099.03	11.4268		6.87	75.35	517.654	10.3817		7.82816	1.84647				Xop Xotx5b	8.09949	8.15714	16.2987	11.3502		x2mut vs. x5bmut (+NRL)	0.0703241
4	Xop Xotx5b	11.19	120.64	1349.96	8.09949		13.6	43.3	588.88	8.15714		35.55	244.71	8699.44	16.2987		7.5	75.46	565.95	11.3502		10.9764	1.92985				Xop otd	4.96648	3.54563	8.58974			otdxotx2 vs. otdx5b (+NRL)	0.054376
5	Xop otd	11.7	70.75	827.775	4.96648		7.4	34.59	255.966	3.54563		32.21	142.34	4584.77	8.58974							5.70061	1.50166				Xop Xotx2Mut	8.88883	8.42753	17.727	5.85296		otdbox2 vs. otdbox5b (+NRL)	0.299143
6	Xop Xotx2Mut	16.87	87.82	1481.52	8.88883		14.4	42.25	608.4	8.42753		37.74	250.71	9461.8	17.727		6.22	46.92	291.842	5.85296		10.2241	2.58862				Xop Xotx5b Mut	9.9525	10.3229	18.6944	7.01726		x2 vs. x2D (+NRL)	0.0476359
7	Xop Xotx5b Mut	12.85	129.09	1658.81	9.9525		15.62	47.71	745.23	10.3229		37.11	268.88	9978.14	18.6944		6.04	57.93	349.897	7.01726		11.4968	2.51056				Xop otd Xotx2	4.11817	7.47357	19.2243			x5b vs. x5bD (+NRL)	0.00203405
8	Xop otd Xotx2	12.43	55.22	686.385	4.11817		12.6	42.82	539.532	7.47357		37.09	276.65	10260.9	19.2243							10.272	4.57973				Xop otd Xotx5b	7.00433	7.54633	15.5034			x5b vs. otd (+NRL)	0.00193295
9	Xop otd Xotx5b	14.27	81.81	1167.43	7.00433		13.82	39.42	544.784	7.54633		39.41	209.97	8274.92	15.5034							10.018	2.74714				Xop otdbox2	2.29313	4.81865	9.35829			x5b vs. x2D (+NRL)	0.219004
10	Xop otdbox2	7.74	49.38	382.201	2.29313		10.8	32.21	347.868	4.81865		30.28	164.96	4994.99	9.35829							5.49002	2.06698				Xop otdbox5b	2.25043	5.47324	15.5657			x2D vs. x5bD (+NRL)	0.0287105
11	Xop otdbox5b	7.87	47.66	375.084	2.25043		10.87	36.35	395.125	5.47324		36.71	226.32	8308.21	15.5657							7.76313	4.01069				Xop Xotx2D	6.99011	6.78741	13.1405			otd vs. otdx5b (+NRL)	0.00355275
12	Xop Xotx2D	16.79	69.39	1165.06	6.99011		11.81	41.49	489.997	6.78741		36.23	193.59	7013.77	13.1405							8.97269	2.08475				Xop Xotx5bD	14.3389	8.17807	16.873			otd vs. otdbox5b (+NRL)	0.067161
13	Xop Xotx5bD	16.31	146.53	2389.9	14.3389		14.69	40.19	590.391	8.17807		39.3	229.16	9005.99	16.873							13.13	2.58178				Xop Xotx2 NRL	44.5894	61.8255	41.2765	24.8383		x5b vs. otdbox5b (+NRL)	0.0557519
14	Xop Xotx2 NRL	25.33	293.4	7431.82	44.5894		35.87	124.43	4463.3	61.8255		41.52	530.62	22031.3	41.2765		11.82	104.78	1238.5	24.8383		43.1324	7.58106				Xop Xotx5b NRL	116.904	91.1457	105.597			x5b vs. x2mut (+NRL)	0.893183
15	Xop Xotx5b NRL	31.61	616.41	19484.7	116.904		35.97	182.93	6579.99	91.1457		60.59	930.23	56362.6	105.597							104.549	7.45431				Xop otd NRL	52.3151	47.0209	43.9305			x5bmut vs. x2 (+NRL)	0.553808
16	Xop otd NRL	23.2	375.84	8719.49	52.3151		33.14	102.43	3394.53	47.0209		46.16	507.97	23447.9	43.9305							47.7555	2.44815				Xop Xotx2Mut NRL	128.573	116.967	58.234
17	Xop Xotx2Mut NRL	34.8	615.79	21429.5	128.573		39.14	215.74	8444.06	116.967		51.76	600.51	31082.4	58.234							101.258	21.7712				Xop Xotx5b Mut NRL	67.0968	7.54807	21.4146
18	Xop Xotx5b Mut NRL	31.88	350.79	11183.2	67.0968		14.37	37.92	544.91	7.54807		37.44	305.29	11430.1	21.4146							32.0198	17.3547				Xop otdXotx2 NRL	58.101	28.6991	55.4328
19	Xop otd Xotx2 NRL	26.09	371.17	9683.83	58.101		26.43	78.39	2071.85	28.6991		48.79	606.42	29587.2	55.4328							47.4109	9.38756				Xop otdXotx5b NRL	72.8721	81.39	69.2519
20	Xop otdXotx5b NRL	31.26	388.54	12145.8	72.8721		37.01	158.76	5875.71	81.39		50.49	732.09	36963.2	69.2519							74.5047	3.59779				Xop otdbox2 NRL	70.4913	60.2877	36.3198
21	Xop otdbox2 NRL	29.52	398	11749	70.4913		27.78	156.67	4352.29	60.2877		36.39	532.72	19385.7	36.3198							55.6996	10.1277				Xop otdbox5b NRL	81.7893	81.7698	53.2337
22	Xop otdbox5b NRL	33.3	409.37	13632	81.7893		32.56	181.3	5903.13	81.7698		44.8	634.23	28413.5	53.2337							72.2643	9.51528				Xop Xotx2D NRL	95.0704	95.8626	53.6686
23	Xop Xotx2D NRL	33.28	476.13	15845.6	95.0704		28.57	242.23	6920.51	95.8626		54.17	528.81	28645.6	53.6686							81.5339	13.9345				Xop Xotx5bD NRL	43.328	23.6705	18.2256
24	Xop Xotx5bD NRL	20.94	344.87	7221.58	43.328		18.1	94.41	1708.82	23.6705		36.97	263.13	9727.92	18.2256							28.408	7.62376
		Mean			SEM
		Xnrl -	Xnrl +		Xnrl -	Xnrl +
	Xnrl	2.64121			0.18354
	Xotx2	7.82816	43.1324		1.84647	7.58106
	Xotx5b	10.9764	104.554		1.92985	7.45466
	Xotx2Mut3	10.2241	101.256		2.58862	21.773
	Xotx5b Mut3	11.4968	32.0195		2.51056	17.9897
	Xotx2Δ	8.97269	81.5339		2.08475	13.9345
	Xotx5bΔ	13.13	28.408		2.58178	7.62376
	otd	5.70061	47.7555		1.50166	2.44815
	otd/Xotx2	10.272	47.4109		4.57973	9.38756
	otd/Xotx5b	10.018	74.5047		2.74714	3.59779
	otdbox2	5.49002	55.6996		2.06698	10.1277
	otdbox5b	7.76313	72.2643		4.01069	9.51528
