# Supplementary material for: A specific box switches the cell fate determining activity of XOTX2 and XOTX5b in the Xenopus retina
Source: Neural Dev. 2007 Jun 27;2:12. doi: 10.1186/1749-8104-2-12 (PMC1929070; doi:10.1186/1749-8104-2-12)
Supplement: Additional file 13 — Raw data of the GST-pull down experiments. Raw data of the GST-pull down experiments summarized in Figure 6b, c. [file 1749-8104-2-12-S13.xls]

## Sheet: Foglio1
	input		total		pulldown1		total		pulldown2		total		pd1/input	pd2/input		mean		SD		t test
x2	2003	2964	4967		1597	2101	3698		1759	2524	4283		0.744514	0.862291		0.803402		0.0832811		x2 vs. x5b	0.00927604
x2D	2812	8366	11178		4045	7166	11211		4057	5961	10018		1.00295	0.896225		0.949588		0.0754677		x2 vs. x2mut	0.0108025
x2mut	2192	3135	5327		4190	4498	8688		3655	4442	8097		1.63094	1.51999		1.57546		0.0784494		x2vs.x2D	0.207212
x5b	1875	3143	5018		3888	5078	8966		4149	5673	9822		1.78677	1.95735		1.87206		0.120622		x5b vs. x5bmut	0.0250744
x5bD	3025		3025		4227		4227		4504		4504		1.39736	1.48893		1.44314		0.0647499		otd vs. otdbox5b	0.593832
x5bMut	4094		4094		5518		5518		5331		5331		1.34783	1.30215		1.32499		0.0322982		x5b vs. x5bD	0.0473493
otd	3848		3848		5128		5128		4267		4267		1.33264	1.10889		1.22076		0.158217		x5b vs. x2mut	0.100287
otdbox2	3498		3498		4883		4883		3900		3900		1.39594	1.11492		1.25543		0.19871		x5b vs. box5b	0.146975
otdbox5b	3926		3926		6154		6154		4570		4570		1.5675	1.16403		1.36577		0.285292		X2 vs. x5bmut	0.0143495
									2524											x5b vs. otd	0.0436262
																				x5b vs. otdbox2	0.0642804
		normalization on x2
		XOTX2	1	0.803402
		XOTX2Δ	1.25367	0.949588
		XOTX2Mut3	1.97765	1.57546
		XOTX5b	2.43597	1.87206
		XOTX5bΔ	1.76499	1.44314
		XOTX5bMut3	1.65179	1.32499
		OTD	1.52933	1.22076
		OTDbox2	1.54619	1.25543
		OTDbox5b	1.75075	1.36577
	mean norm	mean	sd norm
XOTX2	1	0.803402	0.103661
XOTX2Δ	1.25367	0.949588	0.0996344
XOTX2Mut3	1.97765	1.57546	0.0984761
XOTX5b	2.43597	1.87206	0.156957
XOTX5bΔ	1.76499	1.44314	0.0791907
XOTX5bMut3	1.65179	1.32499	0.0402644
OTD	1.52933	1.22076	0.198209
OTDbox2	1.54619	1.25543	0.24473
OTDbox5b	1.75075	1.36577	0.36571
